# Supplementary material for: Mitochondria-Associated Pathways in Cancer and Precancerous Conditions: Mechanistic Insights
Source: Int J Mol Sci. 2025 Sep 2;26(17):8537. doi: 10.3390/ijms26178537 (PMC12429017; doi:10.3390/ijms26178537)
Supplement: Supplementary file 1 [file ijms-26-08537-s001.zip]

Archive with 1 entries (1 files):
- ijms-3810064-supplementary.pdf
